# Supplementary material for: Hydrophobization of Chitin Nanofibers by Grafting of Partially 2-Deoxygenated Amyloses Through Enzymatic Approach
Source: Molecules. 2024 Dec 24;30(1):16. doi: 10.3390/molecules30010016 (PMC11722206; doi:10.3390/molecules30010016)
Supplement: Supplementary file 1 [file molecules-30-00016-s001.zip]

Archive with 1 entries (1 files):
- molecules-3342773-supplementary.pdf
